# Supplementary material for: Health and the built environment in United States cities: measuring associations using Google Street View-derived indicators of the built environment
Source: BMC Public Health. 2020 Feb 12;20:215. doi: 10.1186/s12889-020-8300-1 (PMC7017447; doi:10.1186/s12889-020-8300-1)
Supplement: Supplementary file 1 — Additional file 1. Built environment predictors of health-related behaviors and outcomes, with full regression results for demographic covariates. [file 12889_2020_8300_MOESM1_ESM.xlsx]

## Sheet: Table S1 - Full results
		Street Greenness						Crosswalk						Not SF Home						Single Lane Road						Visible Wires
		Coef.	SE	p	95% CI			Coef.	SE	p	95% CI			Coef.	SE	p	95% CI			Coef.	SE	p	95% CI			Coef.	SE	p	95% CI
Obesity	Tertile 2	0.796758	0.0949488	<0.001	0.61065	0.982865	*	1.31836	0.225431	<0.001	0.876496	1.76022	*	-0.753392	0.125168	<0.001	-0.998733	-0.508052	*	2.20181	0.0957137	<0.001	2.01421	2.38942	*	0.190865	0.125119	0.127	-0.0543783	0.436109
	Tertile 3	0.928706	0.116721	<0.001	0.699923	1.15749	*	-0.812956	0.219031	<0.001	-1.24228	-0.383636	*	-2.53463	0.126828	<0.001	-2.78322	-2.28604	*	3.37799	0.110124	<0.001	3.16214	3.59384	*	-0.415338	0.120241	0.001	-0.651021	-0.179655	*
	Female	-0.118032	0.0106212	<0.001	-0.13885	-0.0972137		-0.107986	0.0105206	<0.001	-0.128607	-0.0873645		-0.114574	0.0105452	<0.001	-0.135243	-0.0939044		-0.108751	0.0103925	<0.001	-0.129122	-0.0883812		-0.117325	0.0106407	<0.001	-0.138182	-0.0964685
	<18 years¶	0.198852	0.0070877	<0.001	0.184959	0.212744		0.172978	0.0067005	<0.001	0.159844	0.186111		0.152207	0.0073558	<0.001	0.137789	0.166625		0.139526	0.0070004	<0.001	0.125804	0.153247		0.199833	0.0073022	<0.001	0.18552	0.214146
	65+ years¶	-0.0148233	0.0120609	0.219	-0.0384637	0.0088171		-0.0086688	0.011896	0.466	-0.031986	0.0146484		-0.0069747	0.0119681	0.56	-0.030433	0.0164837		0.0019806	0.0119725	0.869	-0.0214865	0.0254478		-0.0153499	0.0121151	0.205	-0.0390965	0.0083966
	Median age	0.108246	0.0127749	<0.001	0.0832059	0.133286		0.0992382	0.0124561	<0.001	0.0748231	0.123653		0.0801372	0.0128169	<0.001	0.055015	0.105259		0.0708356	0.0127919	<0.001	0.0457624	0.0959089		0.116377	0.012805	<0.001	0.0912785	0.141476
	Black¶	0.103634	0.0025281	<0.001	0.0986784	0.108589		0.103599	0.0024707	<0.001	0.0987558	0.108441		0.108384	0.0025271	<0.001	0.103431	0.113337		0.106482	0.0024506	<0.001	0.101679	0.111286		0.10178	0.0025141	<0.001	0.0968526	0.106708
	Hispanic¶	0.0157244	0.0025929	<0.001	0.010642	0.0208067		0.0176818	0.0025331	<0.001	0.0127167	0.0226469		0.0264195	0.0026266	<0.001	0.0212712	0.0315679		0.0291246	0.0025948	<0.001	0.0240387	0.0342105		0.0118522	0.0025535	<0.001	0.0068472	0.0168572
	Asian¶	-0.144039	0.0028348	<0.001	-0.149595	-0.138483		-0.132428	0.00261	<0.001	-0.137543	-0.127312		-0.130473	0.0028563	<0.001	-0.136072	-0.124874		-0.11999	0.0028193	<0.001	-0.125516	-0.114464		-0.147405	0.0027504	<0.001	-0.152796	-0.142014
	American Indian/ Alaska Native¶	0.162063	0.0519786	0.002	0.0601809	0.263945		0.16646	0.0520564	0.001	0.0644253	0.268495		0.172342	0.0511284	0.001	0.0721257	0.272558		0.180323	0.0514199	<0.001	0.0795361	0.281111		0.149169	0.0520802	0.004	0.0470875	0.251251
	Median income	-7.67e-05	2.04e-06	<0.001	-8.08e-05	-7.27e-05		-7.04e-05	2e-06	<0.001	-7.43e-05	-6.65e-05		-7.34e-05	2.04e-06	<0.001	-7.74e-05	-6.94e-05		-6.77e-05	2.03e-06	<0.001	-7.16e-05	-6.37e-05		-7.65e-05	2.04e-06	<0.001	-8.05e-05	-7.25e-05
	SEP	2.34506	0.0805656	<0.001	2.18715	2.50298		2.46866	0.0792093	<0.001	2.3134	2.62392		2.48892	0.0796213	<0.001	2.33285	2.64498		2.50117	0.0782018	<0.001	2.34789	2.65445		2.38545	0.0815895	<0.001	2.22553	2.54537
Diabetes	Tertile 2	0.001857	0.038151	0.961	-0.0729222	0.0766362		0.353921	0.0866426	<0.001	0.184094	0.523748	*	-0.199383	0.0487171	<0.001	-0.294873	-0.103893	*	0.308362	0.0395084	<0.001	0.230922	0.385802	*	0.218028	0.0466354	<0.001	0.126619	0.309437
	Tertile 3	0.0086576	0.0463195	0.852	-0.0821325	0.0994477		-0.174126	0.0848168	0.04	-0.340374	-0.0078776	*	-0.437255	0.0506911	<0.001	-0.536613	-0.337896	*	0.721825	0.0450485	<0.001	0.633526	0.810124	*	0.514104	0.0463628	<0.001	0.423229	0.604979
	Female	-0.0410681	0.0047477	<0.001	-0.050374	-0.0317623		-0.0392776	0.0047509	<0.001	-0.0485897	-0.0299655		-0.0409478	0.0047549	<0.001	-0.0502679	-0.0316278		-0.0399262	0.0047329	<0.001	-0.0492031	-0.0306493		-0.0396235	0.0047191	<0.001	-0.0488734	-0.0303737
	<18 years¶	0.0747779	0.0029719	<0.001	0.0689527	0.0806031		0.0662417	0.002984	<0.001	0.0603929	0.0720905		0.0658476	0.0031882	<0.001	0.0595984	0.0720968		0.0612267	0.0030733	<0.001	0.0552028	0.0672506		0.0840272	0.0030573	<0.001	0.0780346	0.0900197
	65+ years¶	0.19342	0.0062089	<0.001	0.18125	0.20559		0.194104	0.0062097	<0.001	0.181933	0.206276		0.194561	0.0062178	<0.001	0.182374	0.206748		0.19728	0.0062659	<0.001	0.184998	0.209561		0.194626	0.0061864	<0.001	0.1825	0.206752
	Median age	0.128567	0.0056022	<0.001	0.117587	0.139548		0.125049	0.0055571	<0.001	0.114157	0.135941		0.12276	0.0056692	<0.001	0.111648	0.133872		0.118837	0.0056944	<0.001	0.107675	0.129998		0.129037	0.0055794	<0.001	0.118101	0.139974
	Black¶	0.0707001	0.001089	<0.001	0.0685655	0.0728347		0.0711623	0.0010774	<0.001	0.0690505	0.0732741		0.0717954	0.0011003	<0.001	0.0696388	0.0739521		0.0716496	0.0010815	<0.001	0.0695297	0.0737696		0.0704485	0.001079	<0.001	0.0683335	0.0725635
	Hispanic¶	0.0381238	0.0010595	<0.001	0.036047	0.0402006		0.0399711	0.0010668	<0.001	0.03788	0.0420622		0.0407873	0.0010881	<0.001	0.0386546	0.0429201		0.0420875	0.0010915	<0.001	0.0399481	0.0442269		0.0361983	0.0010381	<0.001	0.0341636	0.038233
	Asian¶	0.037621	0.001246	<0.001	0.0351789	0.0400632		0.0417286	0.0012053	<0.001	0.0393661	0.0440911		0.0407019	0.0012691	<0.001	0.0382143	0.0431895		0.0435791	0.0012687	<0.001	0.0410924	0.0460658		0.0355786	0.0012138	<0.001	0.0331995	0.0379577
	American Indian/ Alaska Native¶	0.0442445	0.021094	0.036	0.0028985	0.0855905		0.0487805	0.0211503	0.021	0.0073241	0.090237		0.048388	0.0210421	0.021	0.0071439	0.0896322		0.0508445	0.0211033	0.016	0.0094803	0.0922087		0.0402841	0.0209048	0.054	-0.000691	0.0812591
	Median income	-2.72e-05	8.69e-07	<0.001	-2.89e-05	-2.55e-05		-2.57e-05	8.7e-07	<0.001	-2.74e-05	-2.4e-05		-2.66e-05	8.76e-07	<0.001	-2.84e-05	-2.49e-05		-2.53e-05	8.78e-07	<0.001	-2.71e-05	-2.36e-05		-2.66e-05	8.62e-07	<0.001	-2.83e-05	-2.49e-05
	SEP	1.66489	0.036284	<0.001	1.59377	1.73601		1.70516	0.0362785	<0.001	1.63405	1.77627		1.69448	0.0363001	<0.001	1.62333	1.76563		1.70305	0.0360165	<0.001	1.63245	1.77364		1.58477	0.0368814	<0.001	1.51248	1.65706
Physical Distress	Tertile 2	-0.0620566	0.0407857	0.128	-0.142	0.0178867		0.507084	0.0956211	<0.001	0.319658	0.694509	*	0.0013627	0.0520917	0.979	-0.100741	0.103467		0.048148	0.0424965	0.257	-0.0351487	0.131445		0.272024	0.0507075	<0.001	0.172633	0.371415	*
	Tertile 3	-0.142722	0.0490828	0.004	-0.238929	-0.0465162	*	0.438361	0.0929755	<0.001	0.256121	0.620601	*	-0.0858731	0.0536363	0.109	-0.191005	0.0192585		0.268765	0.0477749	<0.001	0.175122	0.362408	*	0.738077	0.0497144	<0.001	0.640633	0.835521	*
	Female	-0.0460935	0.0048091	<0.001	-0.0555197	-0.0366673		-0.0475807	0.0047906	<0.001	-0.0569707	-0.0381907		-0.0463353	0.0048223	<0.001	-0.0557874	-0.0368833		-0.0460963	0.004826	<0.001	-0.0555556	-0.036637		-0.0442588	0.0047723	<0.001	-0.0536129	-0.0349047
	<18 years¶	0.0742268	0.0031191	<0.001	0.068113	0.0803405		0.0753926	0.0030722	<0.001	0.0693708	0.0814145		0.0709215	0.0033302	<0.001	0.0643941	0.0774488		0.0685026	0.0032256	<0.001	0.0621801	0.074825		0.0864396	0.0031829	<0.001	0.0802009	0.0926784
	65+ years¶	0.0958067	0.0058131	<0.001	0.0844124	0.107201		0.0940316	0.0057859	<0.001	0.0826906	0.105372		0.0954244	0.0058142	<0.001	0.0840282	0.106821		0.0971888	0.0058577	<0.001	0.0857072	0.10867		0.0973839	0.0057696	<0.001	0.086075	0.108693
	Median age	0.107269	0.0058148	<0.001	0.095871	0.118666		0.109561	0.0057035	<0.001	0.0983819	0.120741		0.105215	0.0058774	<0.001	0.0936949	0.116735		0.102581	0.0059094	<0.001	0.0909983	0.114164		0.106764	0.0057815	<0.001	0.0954316	0.118096
	Black¶	0.0012659	0.0011632	0.276	-0.001014	0.0035457		0.0012037	0.0011456	0.293	-0.0010418	0.0034491		0.0017997	0.0011754	0.126	-0.0005042	0.0041036		0.0018692	0.0011613	0.107	-0.000407	0.0041454		0.0012037	0.0011445	0.293	-0.0010396	0.003447
	Hispanic¶	0.0111936	0.0011398	<0.001	0.0089595	0.0134276		0.011137	0.0011243	<0.001	0.0089332	0.0133407		0.0125598	0.0011636	<0.001	0.010279	0.0148406		0.0133752	0.0011666	<0.001	0.0110886	0.0156617		0.0091703	0.0011075	<0.001	0.0069996	0.0113411
	Asian¶	-0.018489	0.0012436	<0.001	-0.0209265	-0.0160515		-0.018644	0.0011731	<0.001	-0.0209434	-0.0163447		-0.0169705	0.0012698	<0.001	-0.0194594	-0.0144816		-0.0155729	0.0012709	<0.001	-0.018064	-0.0130818		-0.0206048	0.0012087	<0.001	-0.022974	-0.0182357
	American Indian/ Alaska Native¶	0.041922	0.0237067	0.077	-0.004545	0.0883891		0.0455537	0.0234348	0.052	-0.0003806	0.0914879		0.0446383	0.023688	0.06	-0.0017922	0.0910688		0.0462464	0.0237287	0.051	-0.0002639	0.0927567		0.0385163	0.0233885	0.1	-0.0073271	0.0843598
	Median income	-4.01e-05	9.5e-07	<0.001	-4.19e-05	-3.82e-05		-4.06e-05	9.57e-07	<0.001	-4.25e-05	-3.87e-05		-4.01e-05	9.59e-07	<0.001	-4.2e-05	-3.82e-05		-3.95e-05	9.65e-07	<0.001	-4.14e-05	-3.77e-05		-3.95e-05	9.4e-07	<0.001	-4.13e-05	-3.76e-05
	SEP	2.53497	0.0375008	<0.001	2.46146	2.60847		2.54	0.0376579	<0.001	2.46619	2.61382		2.54623	0.0374943	<0.001	2.47274	2.61972		2.55192	0.0374369	<0.001	2.47854	2.6253		2.42257	0.0377144	<0.001	2.34865	2.49649
Mental Distress	Tertile 2	-0.0747224	0.0376457	0.047	-0.148511	-0.0009338	*	0.499264	0.0901303	<0.001	0.322601	0.675927	*	0.109646	0.049343	0.026	0.0129292	0.206362	*	-0.129138	0.039141	0.001	-0.205858	-0.0524188		0.170813	0.0491887	0.001	0.0743987	0.267226	*
	Tertile 3	-0.123894	0.0460063	0.007	-0.21407	-0.0337177	*	0.55902	0.0874181	<0.001	0.387673	0.730366	*	0.095983	0.0503585	0.057	-0.0027238	0.19469	§	-0.0785033	0.0442768	0.076	-0.16529	0.0082829	§	0.471399	0.0472396	<0.001	0.378805	0.563992	*
	Female	-0.017476	0.0043529	<0.001	-0.0260081	-0.008944		-0.0196318	0.0043401	<0.001	-0.0281388	-0.0111248		-0.0177369	0.0043613	<0.001	-0.0262854	-0.0091885		-0.0180717	0.0043669	<0.001	-0.0266311	-0.0095122		-0.0163995	0.0043447	<0.001	-0.0249155	-0.0078835
	<18 years¶	-0.0104021	0.0029974	0.001	-0.0162773	-0.004527		-0.0065434	0.002911	0.025	-0.0122492	-0.0008377		-0.0102087	0.0031755	0.001	-0.016433	-0.0039844		-0.0093548	0.0030732	0.002	-0.0153785	-0.0033312		-0.0029731	0.0030771	0.334	-0.0090044	0.0030583
	65+ years¶	-0.0432496	0.0047621	<0.001	-0.0525839	-0.0339154		-0.0453945	0.0047171	<0.001	-0.0546405	-0.0361485		-0.0441731	0.0047573	<0.001	-0.0534977	-0.0348485		-0.0435142	0.0047862	<0.001	-0.0528956	-0.0341327		-0.0423385	0.0047551	<0.001	-0.0516588	-0.0330181
	Median age	-0.0409375	0.0052457	<0.001	-0.0512195	-0.0306555		-0.0370831	0.0051365	<0.001	-0.047151	-0.0270152		-0.040502	0.0052916	<0.001	-0.050874	-0.0301301		-0.0409209	0.0053277	<0.001	-0.0513635	-0.0304782		-0.0415096	0.0052396	<0.001	-0.0517796	-0.0312396
	Black¶	-0.0148853	0.0010587	<0.001	-0.0169604	-0.0128102		-0.0151557	0.0010388	<0.001	-0.0171919	-0.0131195		-0.0148137	0.0010716	<0.001	-0.0169141	-0.0127134		-0.0147848	0.0010562	<0.001	-0.0168551	-0.0127146		-0.0148481	0.0010443	<0.001	-0.0168951	-0.0128011
	Hispanic¶	-0.0173174	0.0010481	<0.001	-0.0193717	-0.0152632		-0.0180506	0.0010156	<0.001	-0.0200412	-0.01606		-0.0170569	0.0010697	<0.001	-0.0191537	-0.0149602		-0.017124	0.0010676	<0.001	-0.0192166	-0.0150314		-0.0183861	0.0010178	<0.001	-0.0203812	-0.0163911
	Asian¶	-0.0265844	0.0011438	<0.001	-0.0288263	-0.0243425		-0.0280988	0.0010642	<0.001	-0.0301847	-0.0260129		-0.0264002	0.001166	<0.001	-0.0286856	-0.0241148		-0.0267064	0.0011735	<0.001	-0.0290066	-0.0244062		-0.0277409	0.0011095	<0.001	-0.0299157	-0.0255661
	American Indian/ Alaska Native¶	-0.0129217	0.0204484	0.527	-0.0530022	0.0271588		-0.0103946	0.0201699	0.606	-0.0499293	0.0291401		-0.012156	0.020446	0.552	-0.0522318	0.0279198		-0.012025	0.0204644	0.557	-0.052137	0.0280869		-0.0145557	0.0202665	0.473	-0.0542797	0.0251682
	Median income	-3.43e-05	8.65e-07	<0.001	-3.6e-05	-3.26e-05		-3.52e-05	8.74e-07	<0.001	-3.69e-05	-3.35e-05		-3.45e-05	8.72e-07	<0.001	-3.62e-05	-3.28e-05		-3.46e-05	8.83e-07	<0.001	-3.63e-05	-3.28e-05		-3.39e-05	8.61e-07	<0.001	-3.56e-05	-3.22e-05
	SEP	2.22953	0.0330596	<0.001	2.16473	2.29433		2.22413	0.0331505	<0.001	2.15915	2.28911		2.22932	0.0329481	<0.001	2.16474	2.2939		2.22753	0.0329745	<0.001	2.1629	2.29216		2.15929	0.0331304	<0.001	2.09435	2.22423
Physical Inactivity	Tertile 2	0.0005543	0.0904546	0.995	-0.176744	0.177853		0.502164	0.191482	0.009	0.126844	0.877484	*	-0.637067	0.110165	<0.001	-0.853	-0.421134	*	0.766655	0.0949661	<0.001	0.580514	0.952797		0.688455	0.107513	<0.001	0.47772	0.899191	*
	Tertile 3	-0.0186511	0.10607	0.86	-0.226557	0.189255		-1.12433	0.188469	<0.001	-1.49375	-0.754917	*	-0.950399	0.114711	<0.001	-1.17524	-0.725557	*	1.89625	0.103827	<0.001	1.69274	2.09976		1.00074	0.1086	<0.001	0.787874	1.2136	*
	Female	-0.0986418	0.0099857	<0.001	-0.118215	-0.0790691		-0.0913794	0.0099601	<0.001	-0.110902	-0.0718569		-0.0985928	0.0099947	<0.001	-0.118183	-0.0790024		-0.0957891	0.0099696	<0.001	-0.11533	-0.0762478		-0.0963698	0.0099539	<0.001	-0.11588	-0.0768592
	<18 years¶	0.115227	0.0067296	<0.001	0.102036	0.128417		0.084322	0.0067277	<0.001	0.0711352	0.0975088		0.0977103	0.0071979	<0.001	0.0836018	0.111819		0.079685	0.0070381	<0.001	0.0658897	0.0934803		0.132153	0.0069089	<0.001	0.118611	0.145695
	65+ years¶	0.179477	0.0121122	<0.001	0.155736	0.203218		0.183299	0.0121061	<0.001	0.15957	0.207028		0.182756	0.0121279	<0.001	0.158984	0.206527		0.189753	0.0121856	<0.001	0.165868	0.213638		0.179777	0.0120393	<0.001	0.156179	0.203375
	Median age	0.14911	0.0121853	<0.001	0.125226	0.172995		0.133409	0.0120885	<0.001	0.109714	0.157104		0.136492	0.0122884	<0.001	0.112406	0.160578		0.123201	0.0123083	<0.001	0.0990759	0.147326		0.151426	0.012147	<0.001	0.127617	0.175235
	Black¶	0.0650964	0.0023882	<0.001	0.0604153	0.0697775		0.067113	0.002349	<0.001	0.0625087	0.0717172		0.0673546	0.0024122	<0.001	0.0626266	0.0720827		0.0676406	0.0023701	<0.001	0.062995	0.0722861		0.0646799	0.0023621	<0.001	0.06005	0.0693097
	Hispanic¶	0.0772784	0.0025564	<0.001	0.0722677	0.0822891		0.0844946	0.0025548	<0.001	0.0794871	0.0895021		0.0827545	0.002615	<0.001	0.0776289	0.08788		0.0878355	0.002599	<0.001	0.0827413	0.0929298		0.0740493	0.0025186	<0.001	0.0691126	0.0789861
	Asian¶	0.0570918	0.003428	<0.001	0.0503727	0.0638109		0.0719095	0.0033454	<0.001	0.0653522	0.0784668		0.0635112	0.0034597	<0.001	0.0567299	0.0702926		0.0728854	0.0034516	<0.001	0.0661199	0.0796508		0.0536988	0.0033535	<0.001	0.0471257	0.060272
	American Indian/ Alaska Native¶	-0.117678	0.0477123	0.014	-0.211198	-0.0241576		-0.104585	0.0481471	0.03	-0.198957	-0.0102127		-0.108079	0.0476911	0.023	-0.201558	-0.0146004		-0.0998969	0.047813	0.037	-0.193614	-0.0061794		-0.12635	0.0472272	0.007	-0.218919	-0.0337805
	Median income	-9.37e-05	2.17e-06	<0.001	-9.79e-05	-8.94e-05		-8.85e-05	2.14e-06	<0.001	-9.27e-05	-8.44e-05		-9.26e-05	2.17e-06	<0.001	-9.68e-05	-8.83e-05		-8.89e-05	2.17e-06	<0.001	-9.32e-05	-8.47e-05		-9.25e-05	2.15e-06	<0.001	-9.67e-05	-8.82e-05
	SEP	4.49927	0.0780587	<0.001	4.34626	4.65227		4.6298	0.0776874	<0.001	4.47752	4.78207		4.55817	0.0780094	<0.001	4.40527	4.71108		4.59927	0.0775774	<0.001	4.44721	4.75133		4.35586	0.0788523	<0.001	4.2013	4.51042
Binge Drinking	Tertile 2	-0.720715	0.064421	<0.001	-0.846986	-0.594445	*	1.57734	0.137895	<0.001	1.30706	1.84763	*	0.140218	0.0869984	0.107	-0.0303064	0.310742		-0.720429	0.0663111	<0.001	-0.850404	-0.590453	*	0.486969	0.0901161	<0.001	0.310334	0.663605	*
	Tertile 3	-0.911581	0.0827889	<0.001	-1.07385	-0.749308	*	3.00464	0.133429	<0.001	2.74311	3.26617	*	1.18911	0.0865379	<0.001	1.01949	1.35874	*	-0.900721	0.0749516	<0.001	-1.04763	-0.75381	*	0.731769	0.0840203	<0.001	0.567083	0.896456	*
	Female	0.0239336	0.0079409	0.003	0.0083687	0.0394985		0.0089094	0.0079177	0.26	-0.00661	0.0244287		0.0209454	0.0078867	0.008	0.0054868	0.036404		0.0194844	0.0079506	0.014	0.0039006	0.0350683		0.0232497	0.0079567	0.003	0.0076538	0.0388456
	<18 years¶	-0.194388	0.0055761	<0.001	-0.205317	-0.183458		-0.16153	0.0053306	<0.001	-0.171978	-0.151082		-0.17486	0.0057117	<0.001	-0.186055	-0.163665		-0.184158	0.0056756	<0.001	-0.195283	-0.173034		-0.190968	0.0056913	<0.001	-0.202123	-0.179812
	65+ years¶	-0.171943	0.0080494	<0.001	-0.187721	-0.156166		-0.184657	0.0078132	<0.001	-0.199972	-0.169343		-0.176237	0.0080009	<0.001	-0.191919	-0.160554		-0.177857	0.0080738	<0.001	-0.193682	-0.162031		-0.174594	0.0081153	<0.001	-0.1905	-0.158687
	Median age	-0.181348	0.0088319	<0.001	-0.198659	-0.164037		-0.157855	0.0084337	<0.001	-0.174386	-0.141324		-0.171045	0.0088415	<0.001	-0.188376	-0.153715		-0.176113	0.0089019	<0.001	-0.193561	-0.158664		-0.185721	0.0088471	<0.001	-0.203062	-0.16838
	Black¶	-0.0327237	0.0015929	<0.001	-0.0358459	-0.0296014		-0.0342458	0.0015206	<0.001	-0.0372264	-0.0312652		-0.0341318	0.0015941	<0.001	-0.0372563	-0.0310072		-0.0321181	0.0015845	<0.001	-0.0352238	-0.0290123		-0.0310681	0.0015803	<0.001	-0.0341656	-0.0279707
	Hispanic¶	-0.0268847	0.0015533	<0.001	-0.0299292	-0.0238402		-0.0320908	0.0014392	<0.001	-0.0349117	-0.0292699		-0.0295388	0.0015748	<0.001	-0.0326256	-0.026452		-0.0265039	0.0015874	<0.001	-0.0296153	-0.0233925		-0.0236921	0.0015118	<0.001	-0.0266554	-0.0207289
	Asian¶	-0.0864194	0.002057	<0.001	-0.0904512	-0.0823876		-0.100542	0.0019398	<0.001	-0.104344	-0.0967393		-0.0904992	0.002088	<0.001	-0.0945919	-0.0864064		-0.0891833	0.0021063	<0.001	-0.0933117	-0.0850548		-0.0836203	0.002007	<0.001	-0.0875542	-0.0796864
	American Indian/ Alaska Native¶	-0.193257	0.0330555	<0.001	-0.258049	-0.128466		-0.186107	0.0304067	<0.001	-0.245706	-0.126507		-0.190971	0.0329729	<0.001	-0.255601	-0.126341		-0.188485	0.0329223	<0.001	-0.253015	-0.123954		-0.186106	0.0327408	<0.001	-0.25028	-0.121931
	Median income	3.77e-05	1.54e-06	<0.001	3.46e-05	4.07e-05		3.02e-05	1.53e-06	<0.001	2.72e-05	3.32e-05		3.58e-05	1.54e-06	<0.001	3.28e-05	3.89e-05		3.49e-05	1.57e-06	<0.001	3.18e-05	3.79e-05		3.81e-05	1.57e-06	<0.001	3.5e-05	4.12e-05
	SEP	-0.87268	0.0547749	<0.001	-0.980043	-0.765316		-0.96849	0.053477	<0.001	-1.07331	-0.863671		-0.927733	0.0543624	<0.001	-1.03429	-0.821178		-0.890313	0.0544261	<0.001	-0.996993	-0.783633		-0.940554	0.0557395	<0.001	-1.04981	-0.831299
*p<0.05 §p<0.10 ¶as a percentage of the total population
